# Supplementary material for: Comparative Analysis of Bread Quality Using Yeast Strains from Alcoholic Beverage Production
Source: Microorganisms. 2024 Dec 17;12(12):2609. doi: 10.3390/microorganisms12122609 (PMC11676879; doi:10.3390/microorganisms12122609)
Supplement: Supplementary file 1 [file microorganisms-12-02609-s001.zip]

Archive with 1 entries (1 files):
- microorganisms-3368737-supplementary.pptx
